# Supplementary material for: The Influence of Increasing Levels of Provider-Patient Discussion on Quit Behavior: An Instrumental Variable Analysis of a National Survey
Source: Int J Environ Res Public Health. 2021 Apr 26;18(9):4593. doi: 10.3390/ijerph18094593 (PMC8123707; doi:10.3390/ijerph18094593)
Supplement: Supplementary file 1 [file ijerph-18-04593-s001.zip]

Archive with 1 entries (1 files):
- ijerph-1113268-supplementary.pdf
